# Supplementary material for: Phytochemical Profiling and Larvicidal Activity of Ethanolic Extracts from Persea americana Mill. (Var. Lorena) Against Aedes aegypti
Source: Insects. 2025 Dec 25;17(1):34. doi: 10.3390/insects17010034 (PMC12842180; doi:10.3390/insects17010034)
Supplement: Supplementary file 1 [file insects-17-00034-s001.zip]

Archive with 1 entries (1 files):
- insects-3963954-supplementary.pdf
